# Supplementary material for: Thermally Activated Delayed Fluorescence in Commercially Available Materials for Solution-Process Exciplex OLEDs
Source: Polymers (Basel). 2021 May 20;13(10):1668. doi: 10.3390/polym13101668 (PMC8160893; doi:10.3390/polym13101668)
Supplement: Supplementary file 1 [file polymers-13-01668-s001.zip]

Archive with 1 entries (1 files):
- polymers-1124356-supplementary.pdf
